# Supplementary material for: Strigolactones Modulate Salicylic Acid-Mediated Disease Resistance in Arabidopsis thaliana
Source: Int J Mol Sci. 2022 May 8;23(9):5246. doi: 10.3390/ijms23095246 (PMC9101170; doi:10.3390/ijms23095246)
Supplement: Supplementary file 1 [file ijms-23-05246-s001.zip]

Archive with 1 entries (1 files):
- ijms-1554061-supplementary Table S1.xlsx
