# Supplementary material for: Strigolactones Modulate Salicylic Acid-Mediated Disease Resistance in Arabidopsis thaliana
Source: Int J Mol Sci. 2022 May 8;23(9):5246. doi: 10.3390/ijms23095246 (PMC9101170; doi:10.3390/ijms23095246)
Supplement: Supplementary file 1 [file ijms-23-05246-s001.zip › ijms-1554061-supplementary Table S1.xlsx]

## Sheet: Sheet1
	Name	Sequence (5'-3')
At2g14610	At_PR1_F	CGTCTTTGTAGCTCTTGTAGGTGCTC
	At_PR1_R	TCCTCGTGCCTGGTTGTGA
At3g57260	At_PR2_F	ACACGGCCAACATCCATCTAG
	At_PR2_R	TTGGTATGAGTACCCTGGATCGT
At1g75040	At_PR5_F	CGCTTATGACGACGAAACGA
	At_PR5_R	CGTGAGAGATAATTAAACCCGACTG
At1g74710	At_ICS1_F	GGGATAAGGGGTTCTCACAATAAG
	At_ICS1_R	AGGCTCGGCCCATTAACA
At2g36170	At_UBQ2_F	CAAGAGCTGTGAACTGCAGGA
	At_UBQ2_R	AAGGTTTGTGTCAGAACAATAGAGGAG
At5g44420	At_PDF1.2_F	TCATCATGGCTAAGTTTGCTTCC
	At_PDF1.2_R	ATTGCCGGTGCGTCGAA
At4g17500	At_ERF1_F	GAGCCGATACTCAGTGAGTCGA
	At_ERF1_F	GCTCTCGGTGAAGCAAGGATA
